# Supplementary material for: Adherence to Cancer Prevention Guidelines among Older White and Black Adults in the Health ABC Study
Source: Nutrients. 2019 May 3;11(5):1008. doi: 10.3390/nu11051008 (PMC6566295; doi:10.3390/nu11051008)
Supplement: Supplementary file 1 [file nutrients-11-01008-s001.zip]

Archive with 3 entries (2 files):
- Supplementary Table 1.docx
- __MACOSX/
- __MACOSX/._Supplementary Table 1.docx
